# Supplementary material for: Adult height and risk of 50 diseases: a combined epidemiological and genetic analysis
Source: BMC Med. 2018 Oct 25;16:187. doi: 10.1186/s12916-018-1175-7 (PMC6201543; doi:10.1186/s12916-018-1175-7)
Supplement: Supplementary file 1 — Table S1. Case definition and data coverage. Table S6. Pathways identified by height-associated variants. (XLSX 45 kb) [file 12916_2018_1175_MOESM1_ESM.xlsx]

## Sheet: Table S1
Additional file 1: Table S1 - Case definition and data coverage
Disease	Case definition	Case	Control	%case self-report only
Cardiovascular
Coronary artery diseases (CAD)	Self-reported history of heart attack/myocardial infarction, coronary angioplasty (PTCA) stent, coronary artery bypass grafts (CABG) or triple heart bypass; or hospitalization for ICD9 410-412, ICD10 I21-I24, I25.2, OPCS-4 K40-K46, K49, K50.1, K50.2, K50.4, K75, or cause of death ICD10 I21-I24, I25.2	21113	396321	0.147918
Atrial fibrillation (AF)	Self-reported history of atrial fibrillation or atrial flutter, or hospitalization or death due to ICD9 427.3, ICD10 I48	15328	402106	0.0356211
Heart failure (HF)	Self-reported history of heart failure/pulmonary odema, or hospitalization or death due to ICD9 428, ICD10 I50	5696	411738	0.0166784
Peripheral vascular disease (PVD)	Self-reported history of peripheral vascular disease (PVD) or leg claudication/ intermittent claudication, or hospitalization or death due to ICD9 443.9, 444, ICD10 I73.9,I74	3926	413508	0.210647
Venous thromboembolism (VTE)	Self-reported history of venous thromboembolic disease, pulmonary embolism or deep venous thrombosis (DVT), or hospitalization or death due to ICD9 415.1, 451-453, ICD10 I26,I80-I82	15086	402348	0.496885
Aortic valve stenosis (AS)	Self-reported history of aortic stenosis, or hospitalization or death due to ICD9 424.1, ICD10 I35.0	1791	415643	0.0173088
Hypertension	Self-reported use of blood pressure medications, or systolic blood pressure >140 mmHg or diastolic blood pressure >90 mmHg, or hospitalization or death due to ICD9 401-405, ICD10 I10-I13,I15	226504	190930	0.65413
Stroke	Self-reported history of stroke, subarachnoid haemorrhage or ischaemic stroke, or hospitalization or death due to ICD9 430-432, ICD10 I60-I64	10676	406758	0.44867
Psychiatric / Neurological
Anxiety	Self-reported history of anxiety/panic attacks or hospitalization or death due to ICD9 300.0, ICD10 F41	11033	406401	0.454908
Depression	Self-reported history of depression or hospitalization or death due to ICD9 296.2-296.3, 311, ICD10 F32-F33	30613	386821	0.605429
Bipolar	Self-reported history of bipolar or hospitalization or death due to ICD9 296.0-296.1, 296.4-296.9, ICD10 F30-F31	1665	415769	0.353153
Multiple sclerosis (MS)	Self-reported history of multiple sclerosis or hospitalization or death due to ICD9 340, ICD10 G35	1713	415721	0.252189
Epilepsy	Self-reported history of epilepsy or hospitalization or death due to ICD9 345, ICD10 G40-G41	5060	412374	0.249802
Dementia and Alzheimer	Self-reported history of dementia/alzheimers/cognitive impairment, or hospitalization or death due to ICD9 290,330-331, ICD10 F00-F03,G30-G31	1565	415869	0.028754
Parkinson's disease	Self-reported history of Parkinson's disease, or hospitalization or death due to ICD9 332, ICD10 G20-G21	1341	416093	0.116331
Digestive
Gastro-oesophageal reflux disease (GORD)	Self-reported history of gastro-oesophageal reflux or gastric reflux, or hospitalization or death due to ICD9 530.11, 530.81, ICD10 K21	36264	381170	0.359585
Irritable bowel syndrome (IBS)	Self-reported history of irritable bowel syndrome, or hospitalization or death due to ICD9 564.1, ICD10 K58	13688	403746	0.590517
Inflammatory bowel disease (IBD)	Self-reported history of inflammatory bowel disease, Crohn's disease, or ulcerative colitis, or hospitalization or death due to ICD9 555-556, ICD10 K50-K51	5665	411769	0.178641
Gallstone	Self-reported history of cholelithiasis/gall stones, or hospitalization or death due to ICD9 574, ICD10 K80	18542	398892	0.210441
Peptic ulcer	Self-reported history of peptic ulcer, duodenal ulcer or gastric/stomach ulcers, or hospitalization or death due to ICD9 K531-K533, ICD10 K25-K27	11423	406011	0.330736
Liver cirrhosis	Self-reported history of liver failure/cirrhosis, primary biliary cirrhosis, alcoholic liver disease or alcoholic cirrhosis, or hospitalization or death due to ICD9 571, ICD10 K70, K74	1797	415637	0.0845854
Appendicitis	Self-reported history of appendicitis, or hospitalization or death due to ICD9 540-543, ICD10 K35-K37	7108	410326	0.474254
Diaphragmatic hernia	Self-reported history of hiatus hernia, or hospitalization or death due to ICD9 551.3, 552.3, 553.3, ICD10 K44	30857	386577	0.115825
Inguinal hernia	Self-reported history of inguinal hernia, or hospitalization or death due to ICD9 550, ICD10 K40	17217	400217	0.0613928
Musculoskeletal
Gout	Self-reported history of gout, or hospitalization or death due to ICD9 274, ICD10 M10	7593	409841	0.570789
Osteoarthritis	Self-reported history of osteoarthritis, or hospitalization or death due to ICD9 715, ICD10 M15-M19	64491	352943	0.311609
Osteoporosis	Self-reported history of osteoporosis, or hospitalization or death due to ICD9 733.0, ICD10 M80-M82	11281	406153	0.396951
Sciatica	Self-reported history of sciatica, or hospitalization or death due to ICD9 724.3, ICD10 M54.3-M54.4	6035	411399	0.611433
Intervertebral disc disorder (IDD)	Self-reported history of prolapsed disc/slipped disc or disc degeneration, or hospitalization or death due to ICD9 722, ICD10 M50-M51	14835	402599	0.417661
Hip fracture	Self-reported history of fracture neck of femur / hip, or hospitalization or death due to ICD9 820, ICD10 S72	2451	414983	0.0624235
Other non-cancer diseases - Endocrine, Immunological, Respiratory, Eye
Diabetes	Self-reported diabetes, type 1 or type 2 diabetes or hospitalization or death due to ICD9 250, ICD10 E10-E11,E13-E14	26084	391350	0.237272
Hyperthyroidism	Self-reported history of hyperthyroidism/thyrotoxicosis or hospitalization or death due to ICD9 242.9, ICD10 E05	4476	412958	0.58311
Hypothyroidism	Self-reported history of hypothyroidism/myxoedema or hospitalization or death due to ICD9 244.9, ICD10 E03.9	24267	393167	0.419665
Vasculitis	Self-reported history of vasculitis, giant cell/temporal arteritis, polymyalgia rheumatica, wegners granulmatosis, microscopic polyarteritis, or polyartertis nodosa, or hospitalization or death due to ICD9 446, 447.6, ICD10 I77.6, I80, L95, M30-M31	5756	411678	0.159138
Chronic obstructive pulmonary disease (COPD)	Self-reported history of COPD,emphysema/chronic bronchitis, or hospitalization or death due to ICD9 490-492,495-496, ICD10 J40-J44	14605	402829	0.323793
Asthma	Self-reported history of asthma, or hospitalization or death due to ICD9 493, ICD10 J45-J46	54078	363356	0.51091
Glaucoma	Self-reported history of glaucoma or hospitalization due to ICD9 365, ICD10 H40	6908	410526	0.34916
Cataract	Self-reported history of cataract, or hospitalization due to ICD9 366, ICD10 H25-H26	22966	394468	0.113385
Cancer
Cancer	Self-reported history of cancer (any type) or cancer registration or death due to ICD9 140-209, ICD10 C00-C97	66818	350616	0.148179
Lung cancer	Self-reported history of lung cancer, small cell or non-small cell lung cancer or trachea cancer, or cancer registration or death due to ICD9 162, ICD10 C33-C34	2232	415202	0.047043
Colorectal cancer	Self-reported history of large bowel/colorectal cancer, colon cancer/sigmoid cancer or rectal cancer, or cancer registration or death due to ICD9 153, 154.0-154.1, ICD10 C18-C20	5052	412382	0.0718527
Cancer female breast	(Female only) Self-reported history of breast cancer, or cancer registration or death due to ICD9 174, ICD10 C50	13396	211882	0.106375
Prostate cancer	(Male only) Self-reported history of prostate cancer, or cancer registration or death due to ICD9 185, ICD10 C61	7462	184694	0.0312249
Melanoma	Self-reported history of malignant melanoma, or cancer registration or death due to ICD9 172, ICD10 C43	4835	412599	0.328025
Uterus cancer	Self-reported history of uterine/endometrial cancer, or cancer registration or death due to ICD9 179,182, ICD10 C54-C55	1870	223408	0.20107
Ovary cancer	Self-reported history of ovarian cancer or fallopian tube cancer, or cancer registration or death due to ICD9 183, ICD10 C56-C57.4	1388	223890	0.184438
Kidney cancer	Self-reported history of kidney/renal cell cancer, or cancer registration or death due to ICD9 189, ICD10 C64-C66,C68	1292	416142	0.0789474
Bladder cancer	Self-reported history of bladder cancer, or cancer registration or death due to ICD9 188, ICD10 C67	1661	415773	0.317881
Non-Hodgkin lymphoma	Self-reported history of non-Hodgkins lymphoma, or cancer registration or death due to ICD9 200,202, ICD10 C82-C86	1997	415437	0.0540811
Leukaemia	Self-reported history of leukaemia, acute myeloid leukaemia, chronic lymphocytic or chronic myeloid, or cancer registration or death due to ICD9 204-208, ICD10 C91-C95	1183	416251	0.121724

## Sheet: Table S6
Supplementary Table 6. Pathways identified by height-associated variants	Additional file 1: Table S6. Pathways identified by height-associated variants
Rank_	Rank	Pathway	Genes	no of genes	-log(p)	ratio
1	1	Molecular Mechanisms of Cancer	FGFR2, LRP5, PIK3C2A, PTCH1, WNT5A, RHOD, ARHGEF12, GNA12, SMAD6, BMP2, PIK3R1, MAX, NFKBIA, TP53, CCND3, SMAD7, FRS2, SMAD3, GRB2, BMP6, CREBBP, RBL1, CDK6, FGFR4, PRKCZ, PIK3R3, IHH, CTNNB1, RAF1, TGFB2, GNAS, MAP2K4, TAB1, WNT4, RB1, ADCY9	36	10.3	0.0957
2	2	Osteoarthritis Pathway	S1PR2, PTCH1, SMAD6, FGF18, BMP2, GLIS1, SMAD7, ACAN, FN1, SMAD3, GDF5, CREBBP, MTOR, COL10A1, IHH, CTNNB1, GLI2, MEF2C, CREB5, MATN3, SOX9, PTHLH, FOXO3, RUNX2, PRKAB2	25	9.29	0.119
3	3	Non-Small Cell Lung Cancer Signaling	FGFR2, PIK3R3, PIK3C2A, RAF1, PIK3R1, TP53, ITPR3, FRS2, GRB2, RXRA, ITPR1, CDK6, FGFR4, RB1, FOXO3	15	8.76	0.195
4	4	IGF-1 Signaling	FGFR2, GRB10, IGFBP4, SOCS5, PIK3R3, PIK3C2A, RAF1, SOCS2, PIK3R1, NOV, IGF1R, FRS2, GRB2, IGFBP3, FGFR4, PRKCZ, FOXO3	17	8.48	0.16
5	5	Glioma Signaling	FGFR2, MTOR, PIK3R3, PIK3C2A, RBL2, RAF1, PIK3R1, TP53, IGF2, IGF1R, FRS2, GRB2, RBL1, CDK6, FGFR4, RB1, PRKCZ	17	8.1	0.152
6	6	Glioblastoma Multiforme Signaling	FGFR2, MTOR, PIK3R3, PIK3C2A, CTNNB1, WNT5A, RHOD, RAF1, PIK3R1, TP53, IGF2, IGF1R, ITPR3, FRS2, GRB2, ITPR1, WNT4, CDK6, FGFR4, RB1	20	7.92	0.125
7	7	Chronic Myeloid Leukemia Signaling	FGFR2, PIK3R3, PIK3C2A, RBL2, RAF1, TGFB2, PIK3R1, TP53, CTBP2, FRS2, SMAD3, GRB2, RBL1, CDK6, FGFR4, RB1	16	7.75	0.154
8	8	Prostate Cancer Signaling	FGFR2, MTOR, PIK3R3, PIK3C2A, CTNNB1, RAF1, PIK3R1, NFKBIA, TP53, CREB5, FRS2, GRB2, CREBBP, FGFR4, RB1	15	7.4	0.156
9	9	Growth Hormone Signaling	FGFR2, SOCS5, PIK3R3, PIK3C2A, SOCS2, PIK3R1, IGF2, IGF1R, FRS2, GHR, GRB2, IGFBP3, FGFR4, PRKCZ	14	7.38	0.169
10	10	Human Embryonic Stem Cell Pluripotency	S1PR2, FGFR2, PIK3R3, PIK3C2A, CTNNB1, WNT5A, TGFB2, SMAD6, BMP2, PIK3R1, SMAD7, GNAS, FRS2, SMAD3, GRB2, BMP6, WNT4, FGFR4	18	7.24	0.126
11	11	Hepatic Fibrosis / Hepatic Stellate Cell Activation	FGFR2, IGFBP4, COL10A1, COL15A1, COL6A1, KLF12, COL27A1, TGFB2, EDNRB, IGF2, IGF1R, SMAD7, FN1, COL11A1, SMAD3, ECE1, IGFBP3, COL11A2, COL24A1, COL9A2	20	6.93	0.109
12	12	Estrogen-Dependent Breast Cancer Signaling	FGFR2, PIK3R3, PIK3C2A, PIK3R1, IGF1R, CYP19A1, CREB5, FRS2, HSD17B13, GRB2, CREBBP, FGFR4, ESR1	13	6.9	0.169
13	13	Role of p14/p19ARF in Tumor Suppression	FGFR2, SENP3, PIK3R3, PIK3C2A, FRS2, GRB2, PIK3R1, FGFR4, RB1, TP53	10	6.81	0.233
14	14	Gap Junction Signaling	FGFR2, LPAR1, PIK3R3, PIK3C2A, CTNNB1, RAF1, PRKG1, PRKG2, PIK3R1, NOV, GNAS, ITPR3, FRS2, SP3, GRB2, ITPR1, FGFR4, PRKCZ, ADCY9	19	6.73	0.111
15	15	fMLP Signaling in Neutrophils	FGFR2, NFATC4, PIK3R3, PIK3C2A, RAF1, PIK3R1, NFATC1, NFKBIA, NFATC3, GNAS, ITPR3, FRS2, GRB2, ITPR1, FGFR4, PRKCZ	16	6.7	0.13
16	16	EGF Signaling	FGFR2, MTOR, PIK3R3, ITPR3, PIK3C2A, MAP2K4, FRS2, RAF1, GRB2, ITPR1, PIK3R1, FGFR4	12	6.63	0.176
17	17	Small Cell Lung Cancer Signaling	FGFR2, PIK3R3, PIK3C2A, PIK3R1, MAX, NFKBIA, TP53, FRS2, GRB2, RXRA, CDK6, FGFR4, RB1	13	6.38	0.153
18	18	eNOS Signaling	FGFR2, LPAR1, PIK3R3, SLC7A1, PIK3C2A, PRKG1, PIK3R1, GNAS, ITPR3, FRS2, GRB2, ITPR1, CCNA2, FGFR4, PRKCZ, ESR1, ADCY9, PRKAB2	18	6.17	0.107
19	19	Axonal Guidance Signaling	FGFR2, C9orf3, PIK3C2A, PTCH1, WNT5A, PAPPA, RHOD, ARHGEF12, GNA12, SLIT3, BMP2, PIK3R1, ADAMTS2, GLIS1, ADAMTS6, FRS2, GRB2, BMP6, ADAM12, PAPPA2, FGFR4, PRKCZ, NFATC4, PIK3R3, RAF1, GLI2, NFATC1, HHIP, NFATC3, GNAS, WNT4, ADAM28	32	6.15	0.0708
20	20	SAPK/JNK Signaling	FGFR2, PIK3R3, PIK3C2A, GNA12, PIK3R1, NFATC1, TP53, NFATC3, MAP2K4, FRS2, GRB2, TAB1, FGFR4, MAP3K3	14	6.12	0.135
21	21	Neurotrophin/TRK Signaling	FGFR2, PIK3R3, CREB5, PIK3C2A, MAP2K4, FRS2, RAF1, GRB2, SPRY2, CREBBP, PIK3R1, FGFR4	12	6.09	0.158
22	22	Regulation of the Epithelial-Mesenchymal Transition Pathway	FGFR2, PIK3R3, PIK3C2A, CTNNB1, WNT5A, RAF1, ZEB2, TGFB2, FGF18, PIK3R1, SNAI1, MAP2K4, FRS2, SMAD3, GRB2, HMGA2, WNT4, FGFR4, TWIST1	19	6.05	0.101
23	23	Mouse Embryonic Stem Cell Pluripotency	FGFR2, PIK3R3, PIK3C2A, CTNNB1, RAF1, PIK3R1, TP53, T, ID4, FRS2, GRB2, CREBBP, TAB1, FGFR4	14	6.02	0.132
24	24	B Cell Receptor Signaling	FGFR2, NFATC4, MTOR, PIK3R3, PIK3C2A, RAF1, PIK3R1, NFATC1, NFKBIA, MEF2C, NFATC3, BCL6, CREB5, MAP2K4, FRS2, GRB2, CREBBP, FGFR4, MAP3K3	19	6.02	0.1
25	25	Endometrial Cancer Signaling	FGFR2, PIK3R3, PIK3C2A, CTNNB1, FRS2, RAF1, GRB2, PIK3R1, FGFR4, FOXO3, TP53	11	6.01	0.172
26	26	Role of NANOG in Mammalian Embryonic Stem Cell Pluripotency	FGFR2, PIK3R3, PIK3C2A, CTNNB1, WNT5A, RAF1, BMP2, PIK3R1, TP53, T, FRS2, GRB2, BMP6, WNT4, FGFR4	15	6	0.123
27	27	iCOS-iCOSL Signaling in T Helper Cells	FGFR2, NFATC4, PIK3R3, PIK3C2A, PIK3R1, NFATC1, NFKBIA, NFATC3, ITPR3, FRS2, PLEKHA1, GRB2, ITPR1, FGFR4, ZAP70	15	5.96	0.122
28	28	T Cell Receptor Signaling	FGFR2, NFATC4, PIK3R3, PIK3C2A, RAF1, PIK3R1, NFATC1, NFKBIA, NFATC3, MAP2K4, FRS2, GRB2, FGFR4, ZAP70	14	5.87	0.128
29	29	UVB-Induced MAPK Signaling	FGFR2, MTOR, PIK3R3, PIK3C2A, MAP2K4, FRS2, GRB2, PIK3R1, FGFR4, PRKCZ, TP53	11	5.87	0.167
30	30	Role of Osteoblasts, Osteoclasts and Chondrocytes in Rheumatoid Arthritis	FGFR2, NFATC4, LRP5, PIK3R3, PIK3C2A, CTNNB1, WNT5A, SMAD6, BMP2, PIK3R1, NFATC1, NFKBIA, NFATC3, SFRP4, MAP2K4, FRS2, GRB2, BMP6, WNT4, FGFR4, RUNX2	21	5.84	0.0901
31	31	ILK Signaling	FGFR2, FLNB, MTOR, PIK3R3, PIK3C2A, CTNNB1, RHOD, ITGB8, BMP2, PIK3R1, SNAI1, FN1, CREB5, MAP2K4, FRS2, GRB2, CREBBP, FGFR4, LIMS1	19	5.81	0.0969
32	32	Gαq Signaling	FGFR2, NFATC4, PIK3R3, PIK3C2A, RHOD, RAF1, PIK3R1, NFATC1, NFKBIA, NFATC3, GNAS, ITPR3, FRS2, GRB2, ITPR1, FGFR4, PRKCZ	17	5.78	0.106
33	33	Cardiac Hypertrophy Signaling	FGFR2, NFATC4, MTOR, PIK3R3, PIK3C2A, RHOD, RAF1, GNA12, TGFB2, PIK3R1, MEF2C, IGF1R, GNAS, MAP2K4, FRS2, GRB2, CREBBP, TAB1, FGFR4, MAP3K3, ADCY9	21	5.75	0.089
34	34	Melanoma Signaling	FGFR2, PIK3R3, PIK3C2A, FRS2, RAF1, GRB2, PIK3R1, FGFR4, RB1, TP53	10	5.75	0.182
35	35	Type II Diabetes Mellitus Signaling	FGFR2, SOCS5, MTOR, PIK3R3, PIK3C2A, INSR, SOCS2, PIK3R1, NFKBIA, MAP2K4, FRS2, GRB2, FGFR4, PRKCZ, PRKAB2	15	5.73	0.117
36	36	NF-κB Signaling	FGFR2, PIK3R3, PIK3C2A, RAF1, INSR, BMP2, PIK3R1, NFKBIA, IGF1R, FRS2, GHR, GRB2, CREBBP, TAB1, FGFR4, PRKCZ, MAP3K3, ZAP70	18	5.7	0.0994
37	37	Nitric Oxide Signaling in the Cardiovascular System	FGFR2, PIK3R3, SLC7A1, PIK3C2A, PRKG1, PRKG2, PIK3R1, ITPR3, FRS2, GRB2, ITPR1, FGFR4, PRKCZ, PDE1A	14	5.68	0.124
38	38	Prolactin Signaling	FGFR2, SOCS5, PIK3R3, PIK3C2A, FRS2, RAF1, GRB2, CREBBP, SOCS2, PIK3R1, FGFR4, PRKCZ	12	5.67	0.145
39	39	Myc Mediated Apoptosis Signaling	IGF1R, FGFR2, PIK3R3, PIK3C2A, MAP2K4, FRS2, GRB2, PIK3R1, FGFR4, PRKCZ, TP53	11	5.61	0.157
40	40	CD28 Signaling in T Helper Cells	FGFR2, NFATC4, PIK3R3, PIK3C2A, PIK3R1, NFATC1, NFKBIA, NFATC3, ITPR3, MAP2K4, FRS2, GRB2, ITPR1, FGFR4, ZAP70	15	5.56	0.114
41	41	Role of NFAT in Regulation of the Immune Response	FGFR2, NFATC4, PIK3R3, PIK3C2A, RAF1, GNA12, PIK3R1, NFATC1, NFKBIA, MEF2C, NFATC3, GNAS, ITPR3, FRS2, GRB2, ITPR1, FGFR4, ZAP70	18	5.53	0.0968
42	42	Protein Kinase A Signaling	FLNB, AKAP13, PTCH1, HIST1H1E, NFKBIA, PDE11A, SMAD3, ITPR1, PDE3A, CREBBP, PTPDC1, PRKCZ, NFATC4, PTPN14, IHH, CTNNB1, RAF1, TGFB2, NFATC1, ANAPC10, NFATC3, GNAS, ITPR3, CREB5, PTPRG, CDC16, ADCY9, PDE1A	28	5.44	0.0707
43	43	Glucocorticoid Receptor Signaling	FGFR2, NFATC4, PIK3R3, NCOA1, PIK3C2A, POLR2A, RAF1, TGFB2, PIK3R1, NFATC1, NFKBIA, NFATC3, FKBP5, MAP2K4, FRS2, SMAD3, GRB2, CREBBP, TAB1, FGFR4, ESR1, FOXO3, PRKAB2	23	5.44	0.0799
44	44	Role of Macrophages, Fibroblasts and Endothelial Cells in Rheumatoid Arthritis	FGFR2, NFATC4, LRP5, PIK3R3, PIK3C2A, CTNNB1, WNT5A, RAF1, ROR2, DAAM1, PIK3R1, NFATC1, NFKBIA, NFATC3, FN1, CREB5, SFRP4, MAP2K4, FRS2, GRB2, CREBBP, WNT4, FGFR4, PRKCZ	24	5.39	0.0772
45	45	NGF Signaling	FGFR2, PIK3R3, PIK3C2A, RAF1, PIK3R1, TP53, CREB5, MAP2K4, FRS2, GRB2, CREBBP, FGFR4, PRKCZ, MAP3K3	14	5.37	0.117
46	46	IL-4 Signaling	FGFR2, NFATC3, NFATC4, HMGA1, MTOR, PIK3R3, PIK3C2A, FRS2, GRB2, PIK3R1, FGFR4, NFATC1	12	5.34	0.135
47	47	Role of NFAT in Cardiac Hypertrophy	FGFR2, NFATC4, PIK3R3, PIK3C2A, RAF1, TGFB2, PIK3R1, MEF2C, IGF1R, GNAS, ITPR3, MAP2K4, FRS2, GRB2, ITPR1, FGFR4, PRKCZ, ADCY9	18	5.3	0.0933
48	48	FGF Signaling	FGFR2, PIK3R3, CREB5, PIK3C2A, FRS2, RAF1, GRB2, ITPR1, CREBBP, FGF18, PIK3R1, FGFR4	12	5.29	0.133
49	49	GDNF Family Ligand-Receptor Interactions	FGFR2, PIK3R3, ITPR3, PIK3C2A, MAP2K4, FRS2, RAF1, GRB2, ITPR1, PIK3R1, FGFR4	11	5.25	0.145
50	50	Ceramide Signaling	S1PR2, FGFR2, PIK3R3, PIK3C2A, MAP2K4, FRS2, RAF1, GRB2, PIK3R1, FGFR4, PRKCZ, CNKSR1	12	5.14	0.129
51	51	Cell Cycle: G1/S Checkpoint Regulation	CCND3, RPL5, RBL2, SMAD3, TGFB2, RBL1, CDK6, RB1, MAX, TP53	10	5.13	0.156
52	52	p53 Signaling	FGFR2, PML, PIK3R3, PIK3C2A, CTNNB1, SERPINE2, PIK3R1, TP53, STAG1, FRS2, GRB2, FGFR4, RB1	13	5.05	0.117
53	53	CXCR4 Signaling	FGFR2, PIK3R3, PIK3C2A, RHOD, RAF1, GNA12, PIK3R1, GNAS, ITPR3, MAP2K4, FRS2, GRB2, ITPR1, FGFR4, PRKCZ, ADCY9	16	4.99	0.097
54	54	CREB Signaling in Neurons	FGFR2, PIK3R3, PIK3C2A, POLR2A, RAF1, GNA12, PIK3R1, GNAS, ITPR3, CREB5, FRS2, GRB2, ITPR1, CREBBP, FGFR4, PRKCZ, ADCY9	17	4.96	0.0919
55	55	Melanocyte Development and Pigmentation Signaling	FGFR2, GNAS, PIK3R3, CREB5, PIK3C2A, FRS2, RAF1, GRB2, CREBBP, PIK3R1, FGFR4, ADCY9	12	4.95	0.124
56	56	Gα12/13 Signaling	FGFR2, LPAR1, PIK3R3, PIK3C2A, CTNNB1, RAF1, GNA12, PIK3R1, NFKBIA, MEF2C, MAP2K4, FRS2, GRB2, FGFR4	14	4.92	0.107
57	57	JAK/Stat Signaling	FGFR2, SOCS5, MTOR, PIK3R3, PIK3C2A, FRS2, RAF1, GRB2, SOCS2, PIK3R1, FGFR4	11	4.87	0.133
58	58	PKCθ Signaling in T Lymphocytes	FGFR2, NFATC4, PIK3R3, PIK3C2A, PIK3R1, NFATC1, NFKBIA, NFATC3, MAP2K4, FRS2, GRB2, FGFR4, MAP3K3, ZAP70	14	4.85	0.105
59	59	RAR Activation	PML, PIK3R3, NCOA1, TGFB2, SMAD6, NSD1, BMP2, PIK3R1, SMAD7, RDH14, MAP2K4, SMAD3, RXRA, CREBBP, IGFBP3, PRKCZ, ADCY9	17	4.8	0.0895
60	60	FLT3 Signaling in Hematopoietic Progenitor Cells	FGFR2, MTOR, PIK3R3, CREB5, PIK3C2A, FRS2, RAF1, GRB2, CREBBP, PIK3R1, FGFR4	11	4.77	0.129
61	61	Pancreatic Adenocarcinoma Signaling	FGFR2, PIK3R3, PIK3C2A, RAF1, TGFB2, PIK3R1, TP53, MAP2K4, FRS2, SMAD3, GRB2, FGFR4, RB1	13	4.76	0.11
62	62	Relaxin Signaling	FGFR2, PIK3R3, PIK3C2A, GNA12, PIK3R1, NFKBIA, GNAS, PDE11A, FRS2, GRB2, PDE3A, FGFR4, PRKCZ, ADCY9, PDE1A	15	4.74	0.0974
63	63	RANK Signaling in Osteoclasts	FGFR2, PIK3R3, PIK3C2A, MAP2K4, FRS2, RAF1, GRB2, PIK3R1, FGFR4, NFATC1, NFKBIA, MAP3K3	12	4.72	0.118
64	64	TGF-β Signaling	SMAD7, MAP2K4, SMAD3, RAF1, TGFB2, GRB2, SMAD6, CREBBP, TAB1, BMP2, RUNX2	11	4.68	0.126
65	65	PEDF Signaling	FGFR2, PIK3R3, PIK3C2A, FRS2, RAF1, GRB2, DOCK3, PIK3R1, FGFR4, NFKBIA, TP53	11	4.68	0.126
66	66	LPS-stimulated MAPK Signaling	FGFR2, PIK3R3, PIK3C2A, MAP2K4, FRS2, RAF1, GRB2, PIK3R1, FGFR4, PRKCZ, NFKBIA	11	4.68	0.126
67	67	Basal Cell Carcinoma Signaling	CTNNB1, PTCH1, WNT5A, BMP6, GLI2, WNT4, BMP2, TP53, HHIP, GLIS1	10	4.66	0.139
68	68	IL-9 Signaling	FGFR2, PIK3R3, PIK3C2A, FRS2, GRB2, SOCS2, PIK3R1, FGFR4	8	4.63	0.178
69	69	HER-2 Signaling in Breast Cancer	FGFR2, PIK3R3, PIK3C2A, FRS2, GRB2, ITGB8, CDK6, PIK3R1, FGFR4, PRKCZ, TP53	11	4.63	0.125
70	70	Renin-Angiotensin Signaling	FGFR2, PIK3R3, PIK3C2A, RAF1, PIK3R1, ITPR3, MAP2K4, FRS2, GRB2, ITPR1, FGFR4, PRKCZ, ADCY9	13	4.6	0.107
71	71	Huntington's Disease Signaling	FGFR2, SH3GL3, MTOR, PIK3R3, PIK3C2A, POLR2A, PIK3R1, TP53, IGF1R, REST, CREB5, MAP2K4, FRS2, GRB2, ITPR1, CREBBP, FGFR4, PRKCZ, DNM3	19	4.47	0.0782
72	72	Ovarian Cancer Signaling	FGFR2, MTOR, PIK3R3, PIK3C2A, CTNNB1, WNT5A, RAF1, PIK3R1, TP53, FRS2, GRB2, WNT4, FGFR4, RB1	14	4.46	0.0972
73	73	Hereditary Breast Cancer Signaling	FGFR2, PIK3R3, PIK3C2A, POLR2A, PIK3R1, TP53, RFC1, FRS2, FANCA, GRB2, CREBBP, CDK6, FGFR4, RB1	14	4.46	0.0972
74	74	BMP signaling pathway	SMAD7, MAP2K4, RAF1, GRB2, BMP6, SMAD6, CREBBP, TAB1, BMP2, RUNX2	10	4.45	0.132
75	75	Acute Myeloid Leukemia Signaling	FGFR2, PML, MTOR, PIK3R3, PIK3C2A, MAP2K4, FRS2, RAF1, GRB2, PIK3R1, FGFR4	11	4.4	0.118
76	76	CNTF Signaling	FGFR2, MTOR, PIK3R3, PIK3C2A, FRS2, RAF1, GRB2, PIK3R1, FGFR4	9	4.35	0.143
77	77	Sumoylation Pathway	SENP3, RFC1, PML, CTBP2, MAP2K4, RHOD, SENP6, SP3, CREBBP, NFKBIA, TP53	11	4.27	0.115
78	78	G-Protein Coupled Receptor Signaling	FGFR2, LPAR1, PIK3R3, PIK3C2A, RAF1, PIK3R1, NFKBIA, NPR3, MC4R, GNAS, PDE11A, CREB5, MC3R, FRS2, GRB2, PDE3A, CREBBP, FGFR4, ADCY9, PDE1A	20	4.27	0.0733
79	79	Regulation of IL-2 Expression in Activated and Anergic T Lymphocytes	NFATC3, NFATC4, MAP2K4, SMAD3, RAF1, TGFB2, GRB2, NFATC1, NFKBIA, ZAP70	10	4.26	0.125
80	80	Thrombopoietin Signaling	FGFR2, PIK3R3, PIK3C2A, FRS2, RAF1, GRB2, PIK3R1, FGFR4, PRKCZ	9	4.24	0.138
81	81	Endothelin-1 Signaling	FGFR2, PIK3R3, PIK3C2A, RAF1, GNA12, EDNRB, PIK3R1, GNAS, ITPR3, FRS2, ECE1, GRB2, ITPR1, FGFR4, PRKCZ, ADCY9	16	4.24	0.0842
82	82	Erythropoietin Signaling	FGFR2, PIK3R3, PIK3C2A, FRS2, RAF1, GRB2, PIK3R1, FGFR4, PRKCZ, NFKBIA	10	4.21	0.123
83	83	TR/RXR Activation	FGFR2, MTOR, PIK3R3, NCOA1, PIK3C2A, FRS2, GRB2, RXRA, AKR1C1/AKR1C2, PIK3R1, FGFR4	11	4.19	0.112
84	84	ErbB Signaling	FGFR2, MTOR, PIK3R3, PIK3C2A, MAP2K4, FRS2, RAF1, GRB2, PIK3R1, FGFR4, PRKCZ	11	4.19	0.112
85	85	Adipogenesis pathway	FGFR2, NFATC4, WNT5A, BMP2, CLOCK, TP53, KLF3, EZH2, ARNTL, CTBP2, SMAD3, SOX9, FGFR4	13	4.17	0.097
86	86	Docosahexaenoic Acid (DHA) Signaling	FGFR2, PIK3R3, PIK3C2A, FRS2, GRB2, APP, PIK3R1, FGFR4	8	4.16	0.154
87	87	Lymphotoxin β Receptor Signaling	FGFR2, PIK3R3, PIK3C2A, FRS2, GRB2, CREBBP, PIK3R1, FGFR4, NFKBIA	9	4.14	0.134
88	88	FcγRIIB Signaling in B Lymphocytes	FGFR2, PIK3R3, PIK3C2A, MAP2K4, FRS2, GRB2, PIK3R1, FGFR4	8	4.1	0.151
89	89	Role of IL-17A in Arthritis	FGFR2, PIK3R3, PIK3C2A, MAP2K4, FRS2, GRB2, PIK3R1, FGFR4, NFKBIA	9	4.03	0.13
90	90	Virus Entry via Endocytic Pathways	FGFR2, FLNB, PIK3R3, PIK3C2A, FRS2, GRB2, ITGB8, HLA-C, PIK3R1, FGFR4, PRKCZ	11	4.03	0.108
91	91	Leptin Signaling in Obesity	FGFR2, PIK3R3, PIK3C2A, FRS2, GRB2, PDE3A, PIK3R1, FGFR4, ADCY9, GHSR	10	3.99	0.116
92	92	Aryl Hydrocarbon Receptor Signaling	NCOA7, RBL2, TGFB2, TP53, CCND3, NFIC, RXRA, RBL1, CCNA2, CDK6, TRIP11, RB1, ESR1	13	3.98	0.0929
93	93	PPARα/RXRα Activation	RAF1, TGFB2, INSR, CLOCK, NFKBIA, MEF2C, GNAS, MAP2K4, SMAD3, GHR, GRB2, RXRA, CREBBP, ADCY9, PRKAB2	15	3.96	0.0833
94	94	NF-κB Activation by Viruses	FGFR2, PIK3R3, PIK3C2A, FRS2, RAF1, GRB2, PIK3R1, FGFR4, PRKCZ, NFKBIA	10	3.95	0.115
95	95	Insulin Receptor Signaling	FGFR2, GRB10, MTOR, PIK3R3, PIK3C2A, RAF1, INSR, PIK3R1, FRS2, GRB2, FGFR4, PRKCZ, FOXO3	13	3.94	0.0922
96	96	AMPK Signaling	FGFR2, MTOR, PIK3R3, PIK3C2A, INSR, PIK3R1, GNAS, CREB5, FRS2, GRB2, MLST8, CREBBP, CCNA2, FGFR4, FOXO3, PRKAB2	16	3.9	0.0788
97	97	ErbB4 Signaling	FGFR2, PIK3R3, PIK3C2A, FRS2, RAF1, GRB2, PIK3R1, FGFR4, PRKCZ	9	3.89	0.125
98	98	Thrombin Signaling	FGFR2, PIK3R3, PIK3C2A, RHOD, RAF1, ARHGEF12, GNA12, PIK3R1, GNAS, ITPR3, FRS2, GRB2, ITPR1, FGFR4, PRKCZ, ADCY9	16	3.87	0.0784
99	99	Colorectal Cancer Metastasis Signaling	FGFR2, LRP5, PIK3R3, PIK3C2A, CTNNB1, WNT5A, RHOD, TGFB2, PIK3R1, TP53, GNAS, MAP2K4, FRS2, SMAD3, GRB2, WNT4, FGFR4, ADCY9	18	3.85	0.0726
100	100	STAT3 Pathway	IGF1R, FGFR2, SOCS5, MAP2K4, GHR, RAF1, INSR, SOCS2, FGFR4	9	3.8	0.122
101	101	IL-6 Signaling	FGFR2, CYP19A1, PIK3R3, PIK3C2A, MAP2K4, FRS2, RAF1, GRB2, TAB1, PIK3R1, FGFR4, NFKBIA	12	3.75	0.0938
102	102	Reelin Signaling in Neurons	FGFR2, PIK3R3, PIK3C2A, MAP2K4, FRS2, ARHGEF12, GRB2, APP, PIK3R1, FGFR4	10	3.74	0.109
103	103	GNRH Signaling	GNAS, ITPR3, CREB5, MAP2K4, RAF1, GRB2, ITPR1, CREBBP, PRKCZ, MAP3K3, DNM3, ADCY9	12	3.72	0.093
104	104	Corticotropin Releasing Hormone Signaling	GNAS, ITPR3, CREB5, PTCH1, RAF1, GLI2, ITPR1, CREBBP, PRKCZ, MEF2C, ADCY9	11	3.7	0.0991
105	105	CCR3 Signaling in Eosinophils	FGFR2, GNAS, PIK3R3, ITPR3, PIK3C2A, FRS2, RAF1, GRB2, ITPR1, PIK3R1, FGFR4, PRKCZ	12	3.69	0.0923
106	106	Dendritic Cell Maturation	FGFR2, COL10A1, PIK3R3, PIK3C2A, PIK3R1, NFKBIA, CREB5, MAP2K4, FRS2, GRB2, HLA-C, CREBBP, TAB1, COL11A2, FGFR4	15	3.65	0.0781
107	107	Wnt/β-catenin Signaling	LRP5, SOX8, CTNNB1, WNT5A, SOX5, TGFB2, TP53, AXIN2, TLE3, SFRP4, SOX9, CREBBP, TAB1, WNT4	14	3.63	0.0814
108	108	IL-17A Signaling in Airway Cells	FGFR2, PIK3R3, PIK3C2A, MAP2K4, FRS2, GRB2, PIK3R1, FGFR4, NFKBIA	9	3.62	0.115
109	109	P2Y Purigenic Receptor Signaling Pathway	FGFR2, PIK3R3, CREB5, PIK3C2A, FRS2, RAF1, GRB2, CREBBP, PIK3R1, FGFR4, PRKCZ, ADCY9	12	3.6	0.0902
110	110	CD40 Signaling	FGFR2, PIK3R3, PIK3C2A, MAP2K4, FRS2, GRB2, PIK3R1, FGFR4, NFKBIA	9	3.58	0.114
111	111	HGF Signaling	FGFR2, PIK3R3, PIK3C2A, MAP2K4, FRS2, RAF1, GRB2, PIK3R1, FGFR4, PRKCZ, MAP3K3	11	3.56	0.0957
112	112	IL-8 Signaling	FGFR2, MTOR, PIK3R3, PIK3C2A, RHOD, RAF1, GNA12, PIK3R1, CCND3, GNAS, MAP2K4, FRS2, GRB2, FGFR4, PRKCZ	15	3.53	0.0761
113	113	IL-2 Signaling	FGFR2, PIK3R3, PIK3C2A, FRS2, RAF1, GRB2, PIK3R1, FGFR4	8	3.52	0.125
114	114	Macropinocytosis Signaling	FGFR2, PIK3R3, PIK3C2A, FRS2, GRB2, ITGB8, PIK3R1, FGFR4, PRKCZ	9	3.49	0.111
115	115	mTOR Signaling	RPS27L, FGFR2, MTOR, PIK3R3, PIK3C2A, RHOD, INSR, PIK3R1, FRS2, GRB2, EIF3H, MLST8, FGFR4, PRKCZ, PRKAB2	15	3.43	0.0746
116	116	PTEN Signaling	IGF1R, FGFR2, PIK3R3, GHR, RAF1, GRB2, INSR, PIK3R1, FGFR4, PRKCZ, FOXO3	11	3.43	0.0924
117	117	Renal Cell Carcinoma Signaling	FGFR2, PIK3R3, PIK3C2A, FRS2, RAF1, GRB2, CREBBP, PIK3R1, FGFR4	9	3.42	0.108
118	118	IL-3 Signaling	FGFR2, PIK3R3, PIK3C2A, FRS2, RAF1, GRB2, PIK3R1, FGFR4, PRKCZ	9	3.42	0.108
119	119	Breast Cancer Regulation by Stathmin1	FGFR2, PIK3R3, PIK3C2A, RAF1, ARHGEF12, PIK3R1, TP53, GNAS, ITPR3, FRS2, GRB2, ITPR1, FGFR4, PRKCZ, ADCY9	15	3.39	0.0739
120	120	Phagosome Formation	FGFR2, FN1, PIK3R3, PIK3C2A, FRS2, RHOD, GRB2, SCARA3, PIK3R1, FGFR4, PRKCZ	11	3.31	0.0894
121	121	ErbB2-ErbB3 Signaling	FGFR2, PIK3R3, PIK3C2A, FRS2, RAF1, GRB2, PIK3R1, FGFR4	8	3.29	0.116
122	122	Sphingosine-1-phosphate Signaling	S1PR2, FGFR2, PIK3R3, PIK3C2A, FRS2, RHOD, GNA12, GRB2, PIK3R1, FGFR4, ADCY9	11	3.25	0.088
123	123	PI3K/AKT Signaling	MTOR, PIK3R3, CTNNB1, RAF1, GRB2, PIK3R1, LIMS1, PRKCZ, NFKBIA, FOXO3, TP53	11	3.25	0.088
124	124	Glioma Invasiveness Signaling	FGFR2, PIK3R3, PIK3C2A, FRS2, RHOD, GRB2, PIK3R1, FGFR4	8	3.25	0.114
125	125	UVA-Induced MAPK Signaling	FGFR2, MTOR, PIK3R3, PIK3C2A, MAP2K4, FRS2, GRB2, PIK3R1, FGFR4, TP53	10	3.24	0.0943
126	126	IL-12 Signaling and Production in Macrophages	FGFR2, PIK3R3, NCOA1, PIK3C2A, MAP2K4, FRS2, TGFB2, GRB2, RXRA, PIK3R1, FGFR4, PRKCZ	12	3.23	0.0822
127	127	VEGF Family Ligand-Receptor Interactions	FGFR2, PIK3R3, PIK3C2A, FRS2, RAF1, GRB2, PIK3R1, FGFR4, PRKCZ	9	3.23	0.102
128	128	Aldosterone Signaling in Epithelial Cells	FGFR2, PIK3R3, PIK3C2A, SLC9A1, RAF1, PIK3R1, SLC12A2, ITPR3, FRS2, GRB2, ITPR1, FGFR4, PRKCZ	13	3.2	0.0774
129	129	MSP-RON Signaling Pathway	FGFR2, PIK3R3, PIK3C2A, FRS2, GRB2, PIK3R1, FGFR4, PRKCZ	8	3.17	0.111
130	130	PDGF Signaling	FGFR2, PIK3R3, PIK3C2A, MAP2K4, FRS2, RAF1, GRB2, PIK3R1, FGFR4	9	3.15	0.1
131	131	GM-CSF Signaling	FGFR2, PIK3R3, PIK3C2A, FRS2, RAF1, GRB2, PIK3R1, FGFR4	8	3.13	0.11
132	132	PI3K Signaling in B Lymphocytes	NFATC3, NFATC4, ITPR3, RAF1, PLEKHA1, ITPR1, PIK3R1, NFATC1, PRKCZ, NFKBIA, FOXO3	11	3.11	0.0846
133	133	Phospholipase C Signaling	NFATC4, RHOD, RAF1, ARHGEF12, NFATC1, MEF2C, NFATC3, GNAS, ITPR3, CREB5, GRB2, ITPR1, CREBBP, PRKCZ, ZAP70, ADCY9	16	3.09	0.0667
134	134	Telomerase Signaling	FGFR2, PIK3R3, PIK3C2A, FRS2, RAF1, GRB2, PIK3R1, FGFR4, RB1, TP53	10	3.09	0.0901
135	135	Germ Cell-Sertoli Cell Junction Signaling	FGFR2, PIK3R3, PIK3C2A, CTNNB1, RHOD, TGFB2, FER, PIK3R1, MAP2K4, FRS2, GRB2, FGFR4, MAP3K3	13	3.08	0.0751
136	136	IL-15 Signaling	FGFR2, PIK3R3, PIK3C2A, FRS2, RAF1, GRB2, PIK3R1, FGFR4	8	3.01	0.105
137	137	Clathrin-mediated Endocytosis Signaling	FGFR2, SH3GL3, PIK3R3, PIK3C2A, CD2AP, ITGB8, FGF18, PIK3R1, NUMB, FRS2, GRB2, DAB2, FGFR4, DNM3	14	2.99	0.0704
138	138	Neuropathic Pain Signaling In Dorsal Horn Neurons	FGFR2, PIK3R3, ITPR3, PIK3C2A, FRS2, GRB2, ITPR1, PIK3R1, FGFR4, PRKCZ	10	2.97	0.087
139	139	Ephrin A Signaling	FGFR2, PIK3R3, PIK3C2A, FRS2, GRB2, PIK3R1, FGFR4	7	2.96	0.117
140	140	Regulation of eIF4 and p70S6K Signaling	RPS27L, FGFR2, MTOR, PIK3R3, PIK3C2A, FRS2, RAF1, GRB2, EIF3H, FGFR4, PIK3R1, PRKCZ	12	2.95	0.0764
141	141	Signaling by Rho Family GTPases	FGFR2, PIK3R3, PIK3C2A, SLC9A1, RHOD, RAF1, ARHGEF12, GNA12, PIK3R1, GNAS, MAP2K4, FRS2, GRB2, CDC42EP3, FGFR4, PRKCZ	16	2.94	0.0645
142	142	Angiopoietin Signaling	FGFR2, PIK3R3, PIK3C2A, FRS2, GRB2, PIK3R1, FGFR4, NFKBIA	8	2.93	0.103
143	143	Rac Signaling	FGFR2, PIK3R3, PIK3C2A, MAP2K4, FRS2, RAF1, GRB2, PIK3R1, FGFR4, PRKCZ	10	2.91	0.0855
144	144	Role of PI3K/AKT Signaling in the Pathogenesis of Influenza	FGFR2, PIK3R3, PIK3C2A, FRS2, GRB2, PIK3R1, FGFR4, NFKBIA	8	2.9	0.101
145	145	HIF1α Signaling	FGFR2, PIK3R3, NCOA1, PIK3C2A, FRS2, GRB2, CREBBP, PIK3R1, FGFR4, TP53	10	2.88	0.0847
146	146	Role of Oct4 in Mammalian Embryonic Stem Cell Pluripotency	REST, FAM208A, RB1, WWP2, TP53, CCNF	6	2.86	0.13
147	147	FAK Signaling	FGFR2, PIK3R3, PIK3C2A, TNS1, FRS2, RAF1, GRB2, PIK3R1, FGFR4	9	2.86	0.0909
148	148	CTLA4 Signaling in Cytotoxic T Lymphocytes	FGFR2, PIK3R3, PIK3C2A, FRS2, GRB2, HLA-C, PIK3R1, FGFR4, ZAP70	9	2.86	0.0909
149	149	Fc Epsilon RI Signaling	FGFR2, PIK3R3, PIK3C2A, MAP2K4, FRS2, RAF1, GRB2, PIK3R1, FGFR4, PRKCZ	10	2.85	0.084
150	150	Dopamine-DARPP32 Feedback in cAMP Signaling	GNAS, ITPR3, CREB5, PRKG1, PRKG2, ITPR1, KCNJ15, KCNJ12, CREBBP, KCNJ16, PRKCZ, ADCY9	12	2.81	0.0736
151	151	PAK Signaling	FGFR2, PIK3R3, PIK3C2A, MAP2K4, FRS2, RAF1, GRB2, PIK3R1, FGFR4	9	2.8	0.0891
152	152	Cholecystokinin/Gastrin-mediated Signaling	ITPR3, MAP2K4, RHOD, RAF1, GNA12, GRB2, ITPR1, PRKCZ, MEF2C	9	2.8	0.0891
153	153	Natural Killer Cell Signaling	FGFR2, PIK3R3, PIK3C2A, FRS2, RAF1, GRB2, PIK3R1, FGFR4, PRKCZ, ZAP70	10	2.77	0.082
154	154	ERK5 Signaling	CREB5, GNA12, CREBBP, PRKCZ, MAP3K3, MEF2C, FOXO3	7	2.75	0.108
155	155	Role of Tissue Factor in Cancer	FGFR2, MTOR, PIK3R3, PIK3C2A, FRS2, GNA12, GRB2, PIK3R1, FGFR4, TP53	10	2.74	0.0813
156	156	VEGF Signaling	FGFR2, PIK3R3, PIK3C2A, FRS2, RAF1, GRB2, PIK3R1, FGFR4, FOXO3	9	2.74	0.0874
157	157	IL-17 Signaling	FGFR2, PIK3R3, PIK3C2A, MAP2K4, FRS2, GRB2, PIK3R1, FGFR4	8	2.69	0.0941
158	158	Tec Kinase Signaling	FGFR2, GNAS, PIK3R3, PIK3C2A, MAP2K4, FRS2, RHOD, GNA12, GRB2, PIK3R1, FGFR4, PRKCZ	12	2.66	0.0706
159	159	Production of Nitric Oxide and Reactive Oxygen Species in Macrophages	FGFR2, PIK3R3, PIK3C2A, RHOD, PIK3R1, NFKBIA, MAP2K4, FRS2, GRB2, CREBBP, FGFR4, PRKCZ, MAP3K3	13	2.63	0.067
160	160	EIF2 Signaling	RPS27L, FGFR2, PIK3R3, PIK3C2A, RAF1, INSR, PIK3R1, IGF1R, RPL5, FRS2, RPL34, GRB2, EIF3H, FGFR4	14	2.57	0.0633
161	161	14-3-3-mediated Signaling	FGFR2, PIK3R3, PIK3C2A, MAP2K4, FRS2, RAF1, GRB2, PIK3R1, FGFR4, PRKCZ	10	2.54	0.0763
162	162	Role of JAK1 and JAK3 in γc Cytokine Signaling	FGFR2, PIK3R3, PIK3C2A, FRS2, GRB2, PIK3R1, FGFR4	7	2.53	0.0986
163	163	p70S6K Signaling	FGFR2, MTOR, PIK3R3, PIK3C2A, FRS2, RAF1, GRB2, PIK3R1, FGFR4, PRKCZ	10	2.52	0.0758
164	164	HMGB1 Signaling	FGFR2, PIK3R3, PIK3C2A, MAP2K4, FRS2, RHOD, TGFB2, GRB2, PIK3R1, FGFR4	10	2.5	0.0752
165	165	Paxillin Signaling	FGFR2, PIK3R3, PIK3C2A, MAP2K4, FRS2, GRB2, ITGB8, PIK3R1, FGFR4	9	2.46	0.0796
166	166	Actin Cytoskeleton Signaling	FGFR2, PIK3R3, PIK3C2A, SLC9A1, RAF1, ARHGEF12, GNA12, FGF18, PIK3R1, FN1, FRS2, GRB2, FGFR4, SSH2	14	2.46	0.0617
167	167	Th1 Pathway	FGFR2, NFATC3, NFATC4, PIK3R3, PIK3C2A, FRS2, GRB2, PIK3R1, FGFR4, NFATC1	10	2.45	0.0741
169	168	April Mediated Signaling	NFATC3, NFATC4, MAP2K4, NFATC1, NFKBIA	5	2.43	0.128
170	169	Role of Pattern Recognition Receptors in Recognition of Bacteria and Viruses	FGFR2, PIK3R3, PIK3C2A, MAP2K4, FRS2, TGFB2, GRB2, PIK3R1, FGFR4, PRKCZ	10	2.4	0.073
171	170	Antiproliferative Role of Somatostatin Receptor 2	FGFR2, PIK3R3, PIK3C2A, FRS2, GRB2, PIK3R1, FGFR4	7	2.4	0.0933
172	171	PPAR Signaling	NCOA1, RAF1, GRB2, RXRA, INSR, CREBBP, TAB1, NFKBIA	8	2.39	0.0842
173	172	Wnt/Ca+ pathway	NFATC3, NFATC4, CREB5, WNT5A, CREBBP, NFATC1	6	2.34	0.103
174	173	B Cell Activating Factor Signaling	NFATC3, NFATC4, MAP2K4, NFATC1, NFKBIA	5	2.33	0.122
176	174	VDR/RXR Activation	LRP5, NCOA1, TGFB2, RXRA, IGFBP3, PRKCZ, RUNX2	7	2.3	0.0897
177	175	Cyclins and Cell Cycle Regulation	CCND3, RAF1, TGFB2, CCNA2, CDK6, RB1, TP53	7	2.3	0.0897
178	176	NRF2-mediated Oxidative Stress Response	FGFR2, FKBP5, PIK3R3, PIK3C2A, MAP2K4, FRS2, RAF1, GRB2, CREBBP, PIK3R1, FGFR4, PRKCZ	12	2.21	0.0622
179	177	Acute Phase Response Signaling	SOCS5, MTOR, FN1, PIK3R3, MAP2K4, RAF1, GRB2, TAB1, SOCS2, PIK3R1, NFKBIA	11	2.2	0.0647
180	178	Sperm Motility	GNAS, ITPR3, PRKG1, PRKG2, ITPR1, PRKCZ, NPPC, SLC12A2, PDE1A	9	2.13	0.0709
181	179	cAMP-mediated signaling	LPAR1, AKAP13, RAF1, NPR3, MC4R, GNAS, PDE11A, CREB5, MC3R, PDE3A, CREBBP, ADCY9, PDE1A	13	2.12	0.0583
182	180	Estrogen Receptor Signaling	MED13L, NCOA1, CTBP2, POLR2A, RAF1, GRB2, CREBBP, ESR1, RUNX2	9	2.11	0.0703
183	181	ERK/MAPK Signaling	FGFR2, PIK3R3, CREB5, PIK3C2A, FRS2, RAF1, GRB2, CREBBP, PIK3R1, FGFR4, NFATC1, ESR1	12	2.11	0.0603
184	182	Systemic Lupus Erythematosus Signaling	FGFR2, NFATC4, MTOR, PIK3R3, PIK3C2A, SNRPE, PIK3R1, NFATC1, NFATC3, FRS2, GRB2, HLA-C, FGFR4	13	2.09	0.0578
186	183	Cancer Drug Resistance By Drug Efflux	PIK3R3, RAF1, PIK3R1, FOXO3, TP53	5	2	0.102
187	184	Amyotrophic Lateral Sclerosis Signaling	FGFR2, PIK3R3, PIK3C2A, FRS2, GRB2, PIK3R1, FGFR4, TP53	8	1.99	0.0721
188	185	Xenobiotic Metabolism Signaling	FGFR2, PIK3R3, NCOA1, SMOX, PIK3C2A, RAF1, PIK3R1, MAP2K4, FRS2, GRB2, RXRA, CREBBP, FGFR4, PRKCZ, MAP3K3	15	1.95	0.0523
190	186	Hepatic Cholestasis	MAP2K4, TGFB2, RXRA, INSR, SLCO1C1, FGFR4, PRKCZ, NFKBIA, ESR1, ADCY9	10	1.94	0.0625
191	187	Factors Promoting Cardiogenesis in Vertebrates	LRP5, CTNNB1, TGFB2, BMP6, BMP2, PRKCZ, MEF2C	7	1.92	0.0761
192	188	Leukocyte Extravasation Signaling	FGFR2, PIK3R3, PIK3C2A, DLC1, CTNNB1, MAP2K4, FRS2, GRB2, FER, PIK3R1, FGFR4, PRKCZ	12	1.92	0.0569
193	189	Caveolar-mediated Endocytosis Signaling	FLNB, COPA, COPB1, INSR, ITGB8, HLA-C	6	1.92	0.0845
194	190	p38 MAPK Signaling	CREB5, MAP2K4, TGFB2, CREBBP, TAB1, MAX, MEF2C, TP53	8	1.82	0.0672
196	191	Integrin Signaling	FGFR2, PIK3R3, PIK3C2A, MAP2K4, FRS2, RHOD, RAF1, GRB2, ITGB8, PIK3R1, FGFR4, LIMS1	12	1.8	0.0548
197	192	Synaptic Long Term Depression	IGF1R, GNAS, ITPR3, RAF1, PRKG1, GNA12, PRKG2, ITPR1, PRKCZ	9	1.75	0.0612
198	193	Role of BRCA1 in DNA Damage Response	RFC1, RBL2, FANCA, RBL1, RB1, TP53	6	1.73	0.0769
201	194	Cellular Effects of Sildenafil (Viagra)	GNAS, ITPR3, PRKG1, PRKG2, ITPR1, PDE3A, ADCY9, PDE1A	8	1.6	0.0611
205	195	Th1 and Th2 Activation Pathway	FGFR2, NFATC3, NFATC4, PIK3R3, PIK3C2A, FRS2, GRB2, PIK3R1, FGFR4, NFATC1	10	1.55	0.0541
206	196	α-Adrenergic Signaling	GNAS, ITPR3, RAF1, ITPR1, PRKCZ, ADCY9	6	1.53	0.069
207	197	Androgen Signaling	GNAS, NCOA1, POLR2A, SMAD3, GNA12, CREBBP, PRKCZ	7	1.52	0.0631
208	198	PCP pathway	WNT5A, MAP2K4, ROR2, WNT4, DAAM1	5	1.52	0.0769
209	199	Neuregulin Signaling	MTOR, PIK3R3, RAF1, GRB2, PIK3R1, PRKCZ	6	1.51	0.0682
211	200	IL-1 Signaling	GNAS, MAP2K4, GNA12, TAB1, NFKBIA, ADCY9	6	1.43	0.0652
213	201	GPCR-Mediated Integration of Enteroendocrine Signaling Exemplified by an L Cell	GNAS, ITPR3, ITPR1, GALR1, ADCY9	5	1.33	0.0685
214	202	Hypoxia Signaling in the Cardiovascular System	CREB5, UBE2Z, CREBBP, NFKBIA, TP53	5	1.31	0.0676
	The Table shows pathways represented by the genes containing genes associated with the 691 height-associated SNPs identified using the Ingenuity Pathway Analysis (IPA). Only those pathways with at least five genes are shown. No of genes is the number of genes within the pathway amongst the genes associated with the 691 height SNPs and the ratio is what proportion of the genes in the full pathway …
	Abbreviations: AKT: v-akt murine thymoma viral oncogene homolog 3; AMPK: AMP Activated protein Kinase; ARF Alternate reading frame; BMP: Bone morphogenic protein; BRCA1: breast cancer 1; cAMP: cyclic Adenosine Monophosphate; CCR3: C-C chemokine receptor type 3; CD: Cluster of differentiation; CLTA4: Cytotoxic T-Lymphocyte Associated Protein 4; CNTF: ciliary neurotrophic factor; CREB: CAMP Respons…
